# Supplementary material for: Overexpression of an Osa-miR162a Derivative in Rice Confers Cross-Kingdom RNA Interference-Mediated Brown Planthopper Resistance without Perturbing Host Development
Source: Int J Mol Sci. 2021 Nov 23;22(23):12652. doi: 10.3390/ijms222312652 (PMC8657652; doi:10.3390/ijms222312652)
Supplement: Supplementary file 1 [file ijms-22-12652-s001.zip]

Archive with 1 entries (1 files):
- ijms-1449369-supplementary.pdf
